# Supplementary material for: Silencing the cyp314a1 and cyp315a1 Genes in the Aedes albopictus 20E Synthetic Pathway for Mosquito Control and Assessing Algal Blooms Induced by Recombinant RNAi Microalgae
Source: Insects. 2025 Oct 7;16(10):1033. doi: 10.3390/insects16101033 (PMC12564949; doi:10.3390/insects16101033)
Supplement: Supplementary file 1 [file insects-16-01033-s001.zip]

Archive with 1 entries (1 files):
- insects-3860222-supplementary.pdf
